# Supplementary material for: Adsorptive Capture of Ionic and Non-Ionic Pollutants Using a Versatile Hybrid Amphiphilic-Nanomica
Source: Nanomaterials (Basel). 2021 Nov 23;11(12):3167. doi: 10.3390/nano11123167 (PMC8708402; doi:10.3390/nano11123167)
Supplement: Supplementary file 1 [file nanomaterials-11-03167-s001.zip]

Archive with 1 entries (1 files):
- nanomaterials-1458512-supplementary.pdf
